# Supplementary material for: Construction and Functional Validation of a Cross-Niche Multifunctional Microbial Consortium for Straw-Returning Agricultural Systems
Source: Microorganisms. 2026 Jan 7;14(1):135. doi: 10.3390/microorganisms14010135 (PMC12843952; doi:10.3390/microorganisms14010135)
Supplement: Supplementary file 1 [file microorganisms-14-00135-s001.zip]

Archive with 1 entries (1 files):
- microorganisms-4035467-supplementary.pdf
